# Supplementary material for: Toward an operational definition of Artificial Intelligence for health care informatics: a Delphi survey
Source: Health Aff Sch. 2025 Dec 23;4(1):qxaf243. doi: 10.1093/haschl/qxaf243 (PMC12778320; doi:10.1093/haschl/qxaf243)
Supplement: qxaf243_Supplementary_Data [file qxaf243_supplementary_data.zip]

Archive with 4 entries (4 files):
- appendix_00522R1.docx
- HAS_HARRIS_coi_disclosure.docx
- HAS_SH_coi_disclosure.docx
- HAS_SUN_coi_disclosure.docx
